# Supplementary material for: Voltammetric Determination of the Total Content of the Most Commonly Occurring Estrogens in Water Media
Source: Molecules. 2025 Feb 6;30(3):751. doi: 10.3390/molecules30030751 (PMC11821142; doi:10.3390/molecules30030751)
Supplement: Supplementary file 1 [file molecules-30-00751-s001.zip]

Archive with 1 entries (1 files):
- molecules-3411417-supplementary.pdf
